# Supplementary material for: Molecular docking, simulation and binding free energy analysis of small molecules as PfHT1 inhibitors
Source: PLoS One. 2022 Aug 26;17(8):e0268269. doi: 10.1371/journal.pone.0268269 (PMC9417013; doi:10.1371/journal.pone.0268269)
Supplement: S1 File — (XLSX) [file pone.0268269.s007.xlsx]

## Sheet: Sheet1
S/N	Compound ID	Entry Name	XP GScore	mol MW	donorHB	accptHB	QPlogPo/w	Human Oral Absorption(%)	Rule of Five
1	5281643	Hyperoside.1	-13.893	464.382	4	9	-1.126	75.13	0
2	5213	silybin5213.1	-12.254	482.443	4	9	1.628	62.782	0
3	5490064	avicularin.1	-11.963	434.356	5	10	-0.797	79.097	1
4	5281680	quercetagetin.1	-11.77	318.239	6	11	-0.259	10.304	2
5	5281542	Harpagoside.1	-11.258	494.494	4	8	-0.454	58.365	0
6	439242	RAFFINOSE.1	-15.128	504.441	11	25.3	-5.128	0	3
7	44259144	QUERCETIN-3-SOPHOROSIDE.1	-15.117	626.524	10	22.25	-3.005	0	3
8	439262	Glucan.1	-15.059	504.441	11	27.2	-5.775	0	3
9	6476333	isoacteoside6476333.1	-14.753	624.594	9	20.3	-1.308	0	3
10	44259144	QUERCETIN-3-SOPHOROSIDE.1	-14.12	626.524	10	22.25	-3.029	0	3
11	16760075	Didymin.1	-13.853	594.568	6	19.3	-0.659	11.409	3
12	16760075	Didymin 16760075.1	-13.853	594.568	6	19.3	-0.659	11.409	3
13	5281800	Acteoside5281800.1	-13.85	624.594	9	20.3	-1.431	0	3
14	5491408	Myricetin-3-O-galactoside.1	-13.703	480.381	8	14.5	-1.926	0	2
15	5280805	A.89	-13.164	610.524	9	20.55	-2.181	0	3
16	5280805	Rutin (2).1	-13.164	610.524	9	20.55	-2.181	0	3
17	5280805	RUTIN.1	-13.164	610.524	9	20.55	-2.181	0	3
18	5280805	rutin5280805.1	-13.164	610.524	9	20.55	-2.181	0	3
19	440995	lactose.1	-13.098	342.299	8	18.7	-3.707	0	2
20	440995	A.58	-13.098	342.299	8	18.7	-3.707	0	2
21	9851181	isorhoifolin.1	-12.945	578.526	7	19.05	-1.425	0	3
22	44258019	A.69	-12.896	624.551	8	20.55	-1.767	0	3
23	44258019	narcissin.1	-12.896	624.551	8	20.55	-1.767	0	3
24	5280805	A.89	-12.836	610.524	9	20.55	-2.205	0	3
25	5280805	Rutin (2).1	-12.836	610.524	9	20.55	-2.205	0	3
26	5280805	RUTIN.1	-12.836	610.524	9	20.55	-2.205	0	3
27	5280805	rutin5280805.1	-12.836	610.524	9	20.55	-2.205	0	3
28	44258019	A.69	-12.648	624.551	8	20.55	-1.734	0	3
29	44258019	narcissin.1	-12.648	624.551	8	20.55	-1.734	0	3
30	44259229	QUERCETIN-3'-GLUCOSIDE.1	-12.553	464.382	7	13.75	-1.371	1.132	2
31	5988	saccharose.1	-12.528	342.299	8	16.8	-3.687	0.598	2
32	13647409	kaempferol 3,O 7 diglucoside.1	-12.396	610.524	9	21.5	-2.858	0	3
33	30231	Neohesperidin.1	-12.264	612.583	7	19.05	-0.891	0	3
34	101260549	caffeoylAjugol101260549.1	-11.654	510.494	7	16.15	-0.815	0	3
35	44258019	A.69	-11.541	624.551	8	20.55	-1.651	0	3
36	44258019	narcissin.1	-11.541	624.551	8	20.55	-1.651	0	3
37	5491408	Myricetin-3-O-galactoside.1	-11.54	480.381	8	14.5	-1.799	0	2
38	12000883	verminoside12000883.1	-11.52	524.477	6	18.1	-1.544	0	3
39	114627	neoeriocitrin.1	-11.423	596.541	8	20.05	-2.089	0	3
40	5352000	Myricetin 3-O-Rhamnoside.1	-11.376	464.382	7	12.8	-0.722	5.008	2
41	44259443	entry.1	-11.201	480.381	8	14.5	-2.113	0	2
42	272929352	dihydrokaempferol glucoside.1	-11.199	450.398	6	14.2	-1.081	9.421	2
43	5281613	diosmin.1	-11.132	608.552	7	19.8	-1.351	0	3
44	5318767	NICOTIFLORIN.1	-11.127	594.525	8	19.8	-1.54	0	3
45	5481217	3-o-xylopyranoside Quercetin.1	-11.125	434.356	6	12.05	-0.976	6.759	2
46	44259439	3-o-arabinopyranoside myricetin.1	-11.124	450.355	7	12.8	-1.405	1.533	2
47	65056	Epicatechin-3-gallate.1	-11.121	442.378	7	8	0.191	20.714	1
48	440995	lactose.1	-11.108	342.299	8	18.7	-3.855	0	2
49	440995	A.58	-11.108	342.299	8	18.7	-3.855	0	2
50	6439612	Andrographoside.1	-11.079	512.596	6	16.6	-0.336	23.006	2
51	442431	Narirutin.1	-11.078	580.541	7	19.3	-1.482	0	3
52	5352000	Myricetin 3-O-Rhamnoside.1	-11.065	464.382	7	12.8	-0.734	4.694	2
53	10044294	harpagide.1	-11.031	364.349	7	15.1	-1.987	30.3	1
54	44259439	3-o-arabinopyranoside myricetin.1	-11.021	450.355	7	12.8	-1.28	4.855	2
55	44259270	entry.1	-10.944	434.356	6	12.05	-0.786	12.858	2
56	5481217	3-o-xylopyranoside Quercetin.1	-10.859	434.356	6	12.05	-0.912	9.135	2
57	44259439	3-o-arabinopyranoside myricetin.1	-10.822	450.355	7	12.8	-1.047	2.471	2
58	272929352	dihydrokaempferol glucoside.1	-10.817	450.398	6	14.2	-1.23	6.982	2
59	5320844	Quercetin 4_O glucoside.1	-10.814	464.382	7	13.75	-1.502	0	2
60	5318767	NICOTIFLORIN.1	-10.81	594.525	8	19.8	-1.902	0	3
61	5280637	luteolin_7_O_glucoside5280637.1	-10.773	448.382	6	13	-0.987	4.593	2
62	5280637	luteolin 7o glucoside.1	-10.773	448.382	6	13	-0.987	4.593	2
63	5280637	Luteoloside.1	-10.773	448.382	6	13	-0.987	4.593	2
64	13647409	kaempferol 3,O 7 diglucoside.1	-10.759	610.524	9	21.5	-2.693	0	3
65	44259270	entry.1	-10.755	434.356	6	12.05	-0.66	16.308	2
66	Cinncassiol B	Cinncassiol B.1	-10.741	400.468	7	7.9	0.873	63.601	1
67	101506923	palmatosideC.1	-10.733	636.562	7	20.1	-1.35	0	3
68	5481882	Kaempferol-3-Arabinoside.1	-10.724	418.356	5	11.3	-0.324	34.038	1
69	44259229	QUERCETIN-3'-GLUCOSIDE.1	-10.682	464.382	7	13.75	-1.223	8.562	2
70	44259229	QUERCETIN-3'-GLUCOSIDE.1	-10.615	464.382	7	13.75	-1.094	12.884	2
71	444170	fenugreekine444170.1	-10.608	663.43	8	25.7	-3.535	0	3
72	25080021	narirutin 4 glucoside.1	-10.598	742.683	10	27.8	-3.488	0	3
73	65064	Epigallocatechin-3-gallate.1	-10.587	458.378	8	8.75	-0.369	2.125	2
74	65064	Epigallocatectin gallate.sdf.1	-10.587	458.378	8	8.75	-0.369	2.125	2
75	5281647	Mangiferin.1	-10.547	422.345	7	13	-1.725	0	2
76	44258019	A.69	-10.526	624.551	8	20.55	-1.446	0	3
77	44258019	narcissin.1	-10.526	624.551	8	20.55	-1.446	0	3
78	114776	Isoorientin.1	-10.489	448.382	7	13	-1.047	7.988	2
79	5281377	genistin5281377.1	-10.451	432.383	5	12.25	-0.312	34.054	1
80	12002015	minecoside_12002015.1	-10.372	538.504	5	18.1	-0.89	1.926	3
81	349986246	Epigalocatechin.1	-10.361	458.378	8	8.75	-0.26	1.845	2
82	5352000	Myricetin 3-O-Rhamnoside.1	-10.303	464.382	7	12.8	-1.165	1.875	2
83	65064	Epigallocatechin-3-gallate.1	-10.301	458.378	8	8.75	-0.371	0	2
84	65064	Epigallocatectin gallate.sdf.1	-10.301	458.378	8	8.75	-0.371	0	2
85	349986246	Epigalocatechin.1	-10.257	458.378	8	8.75	-0.251	2.108	2
86	44259443	entry.1	-10.247	480.381	8	14.5	-2.227	0	2
87	5352000	Myricetin 3-O-Rhamnoside.1	-10.23	464.382	7	12.8	-0.73	4.122	2
88	107905	(-)-epicatechin-3-O-gallate.1	-10.13	442.378	7	8	0.239	22.631	1
89	5281672	myricetin.1	-10.121	318.239	5	6	-0.316	27.209	1
90	5281672	Myricitin (2).1	-10.121	318.239	5	6	-0.316	27.209	1
91	5281672	Myricitin.1	-10.121	318.239	5	6	-0.316	27.209	1
92	44259665	Quercetin4methyl ether.1	-10.097	478.409	6	13.75	-0.716	7.863	2
93	44259270	entry.1	-10.075	434.356	6	12.05	-0.903	9.038	2
94	108065	Proanthocyanidin.1	-10.036	592.555	9	10.9	1.255	10.121	3
95	10453987	Morofficinaloside.1	-10.031	406.386	6	17.3	-2.416	8.574	2
96	107905	(-)-epicatechin-3-O-gallate.1	-10.024	442.378	7	8	0.255	22.224	1
97	275400209	sophoroside.1	-10.005	354.353	7	17	-2.689	24.451	1
98	5320863	Quercetin-3-O--D-xyloside.1	-10.005	434.356	6	12.05	-0.854	10.95	2
99	5320863	Reynoutrin.1	-10.005	434.356	6	12.05	-0.854	10.95	2
100	114776	Isoorientin.1	-9.991	448.382	7	13	-1.1	5.841	2
101	5320863	Quercetin-3-O--D-xyloside.1	-9.97	434.356	6	12.05	-0.873	11.365	2
102	5320863	Reynoutrin.1	-9.97	434.356	6	12.05	-0.873	11.365	2
103	101506923	palmatosideC.1	-9.948	636.562	7	20.1	-1.179	0	3
104	5318021	HERBACITRIN.1	-9.945	464.382	7	13.75	-1.465	0	2
105	6474310	Dicaffeoylquinic acid.1	-9.944	516.457	7	11.45	0.872	0	3
106	74982342	HIRSUTRIN.1	-9.938	462.409	6	12.05	-0.238	16.914	2
107	15939939	Quercetin-3-O-rhamnoside.1	-9.878	448.382	6	12.05	-0.439	10.649	2
108	91458	Aucubin.1	-9.837	346.333	6	15.3	-1.911	35.338	1
109	44259270	entry.1	-9.796	434.356	6	12.05	-0.997	7.608	2
110	11948661	specioside11948661.1	-9.791	508.478	5	17.35	-0.832	5.769	3
111	5281675	Orientin.1	-9.771	448.382	7	13	-1.384	0.388	2
112	5281675	orientin5281675.1	-9.771	448.382	7	13	-1.384	0.388	2
113	5281764	Chicoric acid.1	-9.745	474.377	6	11	0.998	0	2
114	5280804	Isoquercetin.1	-9.74	464.382	7	13.75	-1.384	2.566	2
115	5280804	isoquercetin_CID_5280804.1	-9.74	464.382	7	13.75	-1.384	2.566	2
116	5280804	isoquercetrin.1	-9.74	464.382	7	13.75	-1.384	2.566	2
117	5280804	ISOQUERCITRIN.1	-9.74	464.382	7	13.75	-1.384	2.566	2
118	5280804	entry.1	-9.74	464.382	7	13.75	-1.384	2.566	2
119	65064	Epigallocatechin-3-gallate.1	-9.738	458.378	8	8.75	-0.377	1.671	2
120	65064	Epigallocatectin gallate.sdf.1	-9.738	458.378	8	8.75	-0.377	1.671	2
121	637213	rhapontin637213.1	-9.735	420.415	6	11.5	0.274	43.985	1
122	44259665	Quercetin4methyl ether.1	-9.699	478.409	6	13.75	-0.781	7.94	2
123	12000883	Verminoside.1	-9.669	524.477	6	18.1	-1.638	0	3
124	5481882	Kaempferol-3-Arabinoside.1	-9.646	418.356	5	11.3	-0.268	34.582	1
125	5282160	QUERCIMERITRIN.1	-9.628	464.382	7	13.75	-1.487	0	2
126	108065	Proanthocyanidin.1	-9.607	592.555	9	10.9	1.266	8.565	3
127	5280804	Isoquercetin.1	-9.605	464.382	7	13.75	-1.437	1.075	2
128	5280804	isoquercetin_CID_5280804.1	-9.605	464.382	7	13.75	-1.437	1.075	2
129	5280804	isoquercetrin.1	-9.605	464.382	7	13.75	-1.437	1.075	2
130	5280804	ISOQUERCITRIN.1	-9.605	464.382	7	13.75	-1.437	1.075	2
131	5280804	entry.1	-9.605	464.382	7	13.75	-1.437	1.075	2
132	442428	Naringin.1	-9.585	580.541	7	19.3	-1.334	0	3
133	442428	naringin_442428.1	-9.585	580.541	7	19.3	-1.334	0	3
134	5359430	A.85	-9.53	448.382	6	12.05	-0.284	14.641	2
135	5359430	quercetrin.1	-9.53	448.382	6	12.05	-0.284	14.641	2
136	5281647	Mangiferin.1	-9.522	422.345	7	13	-1.66	2.991	2
137	74982342	HIRSUTRIN.1	-9.52	462.409	6	12.05	0.053	19.41	2
138	65056	Epicatechin-3-gallate.1	-9.504	442.378	7	8	0.306	22.419	1
139	5282150	rhoifolin.1	-9.391	578.526	7	19.05	-1.444	0	3
140	5282150	rhoifolin_5282150.1	-9.391	578.526	7	19.05	-1.444	0	3
141	5280704	apigenin 7-glucoside.1	-9.373	432.383	5	12.25	0.163	35.341	1
142	73466	Monotropein.1	-9.353	390.343	7	16.35	-2.213	0	2
143	10044294	harpagide.1	-9.352	364.349	7	15.1	-1.71	36.677	1
144	65084	Gallocatechin.1	-9.342	306.271	6	6.2	-0.233	35.17	1
145	5320863	Quercetin-3-O--D-xyloside.1	-9.299	434.356	6	12.05	-1.029	7.67	2
146	5320863	Reynoutrin.1	-9.299	434.356	6	12.05	-1.029	7.67	2
147	15939939	Quercetin-3-O-rhamnoside.1	-9.29	448.382	6	12.05	-0.67	9.985	2
148	44259229	QUERCETIN-3'-GLUCOSIDE.1	-9.269	464.382	7	13.75	-1.452	0	2
149	5280459	Quercitrin.1	-9.233	448.382	6	12.05	-0.673	10.953	2
150	5281691	Rhamnetin.1	-9.185	316.267	3	5.25	1.196	66.798	0
151	5281691	Rhamsetin.1	-9.185	316.267	3	5.25	1.196	66.798	0
152	5320863	Quercetin-3-O--D-xyloside.1	-9.174	434.356	6	12.05	-0.964	7.667	2
153	5320863	Reynoutrin.1	-9.174	434.356	6	12.05	-0.964	7.667	2
154	72277	EPIGALLOCATECHIN.1	-9.152	306.271	6	6.2	-0.385	34.857	1
155	72277	Epigallocatechin.sdf.1	-9.152	306.271	6	6.2	-0.385	34.857	1
156	72277	entry.1	-9.152	306.271	6	6.2	-0.385	34.857	1
157	72277	(-)-EPIGALLOCATECHIN.1	-9.152	306.271	6	6.2	-0.385	34.857	1
158	5281675	Orientin.1	-9.152	448.382	7	13	-1.458	0	2
159	5281675	orientin5281675.1	-9.152	448.382	7	13	-1.458	0	2
160	162350	isovitexin.1	-9.038	432.383	6	12.25	-0.644	25.148	1
161	162350	isovitexin162350.1	-9.038	432.383	6	12.25	-0.644	25.148	1
162	1794427	A.26	-9.022	354.313	6	9.65	-0.403	13.368	1
163	1794427	entry.1	-9.022	354.313	6	9.65	-0.403	13.368	1
164	1794427	chlorogenic acid.1	-9.022	354.313	6	9.65	-0.403	13.368	1
165	1794427	Chlorogenicacid.1	-9.022	354.313	6	9.65	-0.403	13.368	1
166	1794427	chlorogenicAcid1794427.1	-9.022	354.313	6	9.65	-0.403	13.368	1
167	107905	(-)-epicatechin-3-O-gallate.1	-9.022	442.378	7	8	0.303	25.425	1
168	5320287	entry.1	-9.012	330.293	2	5.25	2.009	80.111	0
169	5320287	Ombuine.1	-9.012	330.293	2	5.25	2.009	80.111	0
170	162350	isovitexin.1	-8.964	432.383	6	12.25	-0.635	25.405	1
171	162350	isovitexin162350.1	-8.964	432.383	6	12.25	-0.635	25.405	1
172	65056	Epicatechin-3-gallate.1	-8.948	442.378	7	8	0.208	21.977	1
173	108065	Proanthocyanidin.1	-8.911	592.555	9	10.9	1.241	8.444	3
174	44259439	3-o-arabinopyranoside myricetin.1	-8.91	450.355	7	12.8	-1.275	4.05	2
175	5281600	Amentoflavone.1	-8.798	538.466	4	7.5	2.736	24.555	2
176	5281603	quercetagetin3_5_7_3_tetramethyl ether.1	-8.798	346.293	3	6	1.369	70.496	0
177	5282102	Kaempferol 3_O glucoside.1	-8.779	448.382	6	13	-0.786	13.339	2
178	5281614	Deoxyquercetin_CID_5281614.1	-8.779	286.24	4	5.5	0.465	59.552	0
179	30219	cannabichromene.1	-8.774	314.467	1	1.5	6.033	100	1
180	73466	Monotropein.1	-8.73	390.343	7	16.35	-2.183	0	2
181	71581117	fumicycline A.1	-8.726	424.449	3	6.75	2.463	70.94	0
182	84298	Asperuloside.1	-8.71	414.365	4	16.9	-2.379	21.582	1
183	101262727	grossamide.1	-8.701	624.689	5	9.5	4.683	64.934	1
184	349986246	Epigalocatechin.1	-8.693	458.378	8	8.75	-0.244	0	2
185	5281647	Mangiferin.1	-8.644	422.345	7	13	-1.666	2.773	2
186	5280441	Vitexin.1	-8.622	432.383	6	12.25	-0.818	21.871	1
187	5280441	vitexin5280441.1	-8.622	432.383	6	12.25	-0.818	21.871	1
188	5281612	diosmetin.1	-8.614	300.267	2	4.5	1.886	75.352	0
189	6325127	ajugol6325127.1	-8.605	348.349	6	14.35	-1.752	33.304	1
190	5281614	Deoxyquercetin_CID_5281614.1	-8.599	286.24	4	5.5	0.462	59.605	0
191	440586	A.87	-8.598	329.395	2	5	2.63	87.995	0
192	10233	AJC Reticuline.1	-8.598	329.395	2	5	2.63	87.995	0
193	440586	reticuline.1	-8.598	329.395	2	5	2.63	87.995	0
194	30219	cannabichromene.1	-8.539	314.467	1	1.5	5.92	100	1
195	5281642	6hydroxyluteolin5281642.1	-8.529	302.24	4	5.25	0.333	51.641	0
196	5281647	Mangiferin.1	-8.513	422.345	7	13	-1.652	3.658	2
197	5280459	Quercitrin.1	-8.506	448.382	6	12.05	-0.672	11.196	2
198	5359430	A.85	-8.499	448.382	6	12.05	-0.183	17.942	2
199	5359430	quercetrin.1	-8.499	448.382	6	12.05	-0.183	17.942	2
200	439533	Taxifolin_4_methyl ether.1	-8.489	304.256	4	6.45	0.087	51.086	0
201	441764	silychristin441764.1	-8.485	482.443	5	9.65	1.181	38.206	1
202	64982	Baicalin.1	-8.446	446.367	4	11.55	0.423	7.247	2
203	10098738	cordifolisideD.1	-8.423	538.547	5	16.45	-0.237	28.028	2
204	5281764	Cichoric Acid.1	-8.346	474.377	6	11	0.879	0	2
205	5283468	2,3-dihydroxypropyl ester.1	-8.333	356.545	2	5.4	5.072	100	1
206	5281672	myricetin.1	-8.306	318.239	5	6	-0.31	27.533	1
207	5281672	Myricitin (2).1	-8.306	318.239	5	6	-0.31	27.533	1
208	5281672	Myricitin.1	-8.306	318.239	5	6	-0.31	27.533	1
209	5317284	eupafolin.1	-8.279	316.267	3	5.25	1.203	66.577	0
210	969516	curcumin969516.1	-8.263	368.385	2	4.75	3.635	88.616	0
211	15291051	laciniatin.1	-8.243	346.293	3	6	1.366	69.894	0
212	42607988	Homoesperetin 7-rutinoside.1	-8.221	624.594	6	20.05	-0.522	4.337	3
213	42607988	5_7dihydroxy6_4dimethoxyflavanone.1	-8.221	624.594	6	20.05	-0.522	4.337	3
214	13965473	odoratin.1	-8.173	314.294	2	5.5	2.084	87.736	0
215	5281654	Isorhamnetin.1	-8.161	316.267	3	5.25	1.18	65.54	0
216	5281654	isorhemnetin.1	-8.161	316.267	3	5.25	1.18	65.54	0
217	5281654	A.54	-8.161	316.267	3	5.25	1.18	65.54	0
218	6474310	Dicaffeoylquinic acid.1	-8.143	516.457	7	11.45	0.764	0	3
219	44259665	Quercetin4methyl ether.1	-8.115	478.409	6	13.75	-0.735	10.369	2
220	5281222	Butein.1	-8.083	272.257	3	4	1.333	65.844	0
221	2889	Curcumin.1	-8.032	368.385	2	4.75	3.823	94.753	0
222	440988	higenamine.1	-8.032	271.315	4	3.75	1.163	67.412	0
223	440988	#NAME?	-8.032	271.315	4	3.75	1.163	67.412	0
224	440988	A.51	-8.032	271.315	4	3.75	1.163	67.412	0
225	440988	A.52	-8.032	271.315	4	3.75	1.163	67.412	0
226	5281855	Ellagic acid.1	-8.027	302.197	4	8	-1.291	35.627	0
227	5282102	Kaempferol 3_O glucoside.1	-8.023	448.382	6	13	-0.703	13.577	2
228	5281855	ellagicacid5281855.1	-8.016	302.197	4	8	-1.29	35.658	0
229	5280441	Vitexin.1	-8.015	432.383	6	12.25	-0.835	21.7	1
230	5280441	vitexin5280441.1	-8.015	432.383	6	12.25	-0.835	21.7	1
231	66065	Bergenin.1	-8.014	328.275	5	12.05	-1.585	45.338	0
232	66065	Bergenin_66065.1	-8.014	328.275	5	12.05	-1.585	45.338	0
233	5315472	Desmethoxycurcumin.1	-7.995	308.333	2	3.25	3.38	86.821	0
234	5315472	Bis-desmethoxycurcumin.1	-7.995	308.333	2	3.25	3.38	86.821	0
235	10071695	cannflavinA.1	-7.992	436.504	2	4.5	5.299	89.65	1
236	null	1-[1-(4-butan-2-ylphenyl)ethyl]-3-[(4-fluorophenyl)methyl]thiourea.1	-7.985	344.489	2	2.5	5.884	100	1
237	91520	Catalpol.1	-7.945	362.333	5	16.3	-2.246	31.88	1
238	71581117	fumicycline A.1	-7.917	424.449	3	6.75	2.405	70.003	0
239	601259	AJC Coreximine.1	-7.903	327.379	2	5	2.405	85.18	0
240	5281600	Amentoflavone.1	-7.887	538.466	4	7.5	2.765	26.932	2
241	cannabinerolic acid	cannabinerolic acid.1	-7.883	360.492	2	2.5	5.736	85.463	1
242	159287	Malvidin.1	-7.838
243	5280863	Kaemferol.1	-7.776	286.24	3	4.5	1.034	64.992	0
244	5280863	Kaempferol.1	-7.776	286.24	3	4.5	1.034	64.992	0
245	5280863	kaempferol5280863.1	-7.776	286.24	3	4.5	1.034	64.992	0
246	5280863	kampferol.1	-7.776	286.24	3	4.5	1.034	64.992	0
247	5280863	A.57	-7.776	286.24	3	4.5	1.034	64.992	0
248	49800176	tricin5_glucoside.1	-7.756	492.435	6	14.75	-0.603	15.908	2
249	2889	Curcumin.1	-7.732	368.385	2	4.75	3.664	90.598	0
250	5281697	A.94	-7.652	286.24	3	4.5	0.979	63.381	0
251	5281697	scutellarein.1	-7.652	286.24	3	4.5	0.979	63.381	0
252	2752274	AJC N-methylcoclaurine.1	-7.649	299.369	2	4.25	2.467	82.878	0
253	11970218	GUM.1	-7.626	582.56	7	21.85	-3.285	0	3
254	null	1-(5-methyl-2-propan-2-ylcyclohexyl)oxy-3-(1-phenylethylamino)-2-propanol.1	-7.585	333.513	2	4.9	4.161	100	0
255	cannabigerolic acid	cannabigerolic acid.1	-7.576	360.492	2	2.5	5.783	83.611	1
256	6037	Folic Acid_CID_6037.1	-7.543	441.402	6.25	12.75	-0.707	0	2
257	69911114	2-[3,7-dimethyl-9-(2,6,6-trimethylcyclohexen-1-yl)nona-2,6-dienyl]benzene-1,4-diol.1	-7.511	382.585	2	1.5	6.759	100	1
258	5472481	dorsmaninC5472481.1	-7.436	504.579	3	5.25	5.424	73.077	2
259	5281855	ellagicacid5281855.1	-7.416	302.197	4	8	-1.288	35.471	0
260	399491	artocarpesin399491.1	-7.41	354.359	3	4.5	2.522	78.214	0
261	442758	Rinderine.1	-7.404	299.366	2	7.15	0.895	67.018	0
262	5320844	Quercetin 4_O glucoside.1	-7.397	464.382	7	13.75	-1.523	0	2
263	9819225	cajaninstilbeneAcid9819225.1	-7.356	338.402	1	2.5	5.602	90.207	1
264	5318825	KOENIGINE.1	-7.353	309.364	2	2.25	3.894	100	0
265	5281779	Irilone5281779.1	-7.349	298.251	1	4.5	1.946	87.126	0
266	280564	Indicine-N-oixde.1	-7.343	315.366	2	8.15	1.378	84.423	0
267	9859098	AJC Casuarine.1	-7.33	205.21	5	10.5	-2.498	34.78	0
268	10470863	Kaempferol 3,5-dimethyl ether.1	-7.328	314.294	2	5.5	2.029	85.538	0
269	46901319	4-gingerol.1	-7.32	266.336	1	4.2	2.845	92.837	0
270	5318517	andrographolide.1	-7.31	350.454	3	8.1	1.473	79.125	0
271	133323	AJC (+)-Isoboldine.1	-7.31	327.379	2	5	2.383	86.683	0
272	101038262	Spiropyran photoisomer colourless.1	-7.307	352.346	1	4.75	0.972	47.593	0
273	280564	Indicine-N-oixde.1	-7.301	315.366	2	8.15	1.596	91.827	0
274	25141335	cannflavinC.1	-7.298	436.504	2	4.5	5.154	85.554	1
275	5281855	Ellagic acid.1	-7.291	302.197	4	8	-1.293	35.514	0
276	15,16-epoxy-8alpha-(benzoyloxy)methylcleroda-3,13(16)14-trien-18-oic acid, (rel)-	15,16-epoxy-8alpha-(benzoyloxy)methylcleroda-3,13(16)14-trien-18-oic acid, (rel)-.1	-7.29	436.547	1	4.5	5.996	88.622	1
277	2889	Curcumin.1	-7.288	368.385	2	4.75	3.329	86.794	0
278	3alpha,6beta-dihydroxy-7,17-dioxo-ent-abieta-15(16)-ene	3alpha,6beta-dihydroxy-7,17-dioxo-ent-abieta-15(16)-ene.1	-7.285	334.455	2	7.4	1.702	78.857	0
279	5281607	A.29	-7.277	254.242	1	3	2.364	86.924	0
280	5281607	chrysin.1	-7.277	254.242	1	3	2.364	86.924	0
281	77793	4 methoxyflavone.1	-7.266	252.269	0	3.25	3.256	100	0
282	160481	isosakuranetin.1	-7.257	286.284	1	4	2.459	88.525	0
283	160481	Naringenin4methyl ether.1	-7.257	286.284	1	4	2.459	88.525	0
284	1550607	auraptene_1550607.1	-7.257	298.381	0	3.25	4.376	100	0
285	6446720	longistylinC6446720.1	-7.256	294.393	1	1.5	5.249	100	1
286	5316820	Nepetoidin A.1	-7.247	314.294	4	5.5	1.344	62.767	0
287	5281611	Deoxykaempferol_CID_5281611.1	-7.246	270.241	3	4.75	1.135	71.924	0
288	11982272	silydianin11982272.1	-7.234	482.443	4	9.95	1.078	55.326	0
289	5281600	Amentoflavone.1	-7.221	538.466	4	7.5	2.965	27.334	2
290	ibuprofen guaiacol ester	ibuprofen guaiacol ester.1	-7.214	312.408	0	3.25	5.096	100	1
291	melemeleone B	melemeleone B.1	-7.213	435.577	1	8	3.352	70.606	0
292	10071695	cannflavinA.1	-7.21	436.504	2	4.5	5.314	91.689	1
293	lucidin	lucidin.1	-7.208	270.241	2	6.2	0.572	66.658	0
294	5281703	wogonin.1	-7.199	284.268	1	3.75	2.556	90.395	0
295	71311794	Wogonin hydrate.1	-7.199	284.268	1	3.75	2.556	90.395	0
296	119205	matairesinol119205.1	-7.191	358.39	2	6	2.85	90.361	0
297	5280373	Biochanin.1	-7.186	284.268	1	3.75	2.466	90.372	0
298	5280373	biochaninA5280373.1	-7.186	284.268	1	3.75	2.466	90.372	0
299	442435	Swertiamarin.1	-7.175	374.344	5	15.65	-1.864	50.844	0
300	114843	Intermidine.1	-7.171	299.366	2	7.15	1.315	76.962	0
301	62882	Alpha cardinol.1	-7.17	259.347	2	3.95	3.069	95.888	0
302	185914	dihydroresveratrol.1	-7.165	230.263	3	2.25	2.067	82.839	0
303	185914	dihydroresveratrol185914.1	-7.165	230.263	3	2.25	2.067	82.839	0
304	16753967	2hydroxy4_4_5_6tetramethoxychalcone.1	-7.164	344.363	0	4.75	3.891	100	0
305	5472480	dorsmaninA5472480.1	-7.156	324.376	1	3.25	4.12	100	0
306	219456	2-Octadecyl-propane-1,3-diol.1	-7.153	328.577	2	3.4	5.841	100	1
307	167551	entry.1	-7.143	348.525	1	1.75	6.705	91.627	1
308	167551	Anacardic acid.1	-7.143	348.525	1	1.75	6.705	91.627	1
309	2752274	AJC N-methylcoclaurine.1	-7.137	299.369	2	4.25	2.365	84.284	0
310	10932892	hydroxyeucommicacid10932892.1	-7.129	218.206	5	8.8	-1.221	35.658	0
311	oridonin	oridonin.1	-7.129	364.438	3	7.6	1.496	83.069	0
312	108053	Supinine.1	-7.124	283.367	1	5.45	2.002	83.097	0
313	440586	A.87	-7.118	329.395	2	5	2.697	84.597	0
314	10233	AJC Reticuline.1	-7.118	329.395	2	5	2.697	84.597	0
315	440586	reticuline.1	-7.118	329.395	2	5	2.697	84.597	0
316	3084131	paulownin3084131.1	-7.116	370.358	1	7.15	2.581	100	0
317	ballotenic acid	ballotenic acid.1	-7.114	334.455	1	5	3.534	84.213	0
318	9970764	11,13-dihydrolactucin.1	-7.103	278.304	2	8.4	0.154	69.746	0
319	72729357	balaphonin_72729357.1	-7.078	356.374	2	6.7	2.378	83.64	0
320	122850	Aromadendrin.1	-7.049	288.256	3	5.7	0.748	63.025	0
321	10680	flavone.1	-7.046	222.243	0	2.5	3.56	100	0
322	892	INOSITOL.1	-7.043	180.157	6	10.2	-2.375	29.603	1
323	146492	2 methoxyflavone.1	-7.041	252.269	0	3.25	3.201	100	0
324	641677	hydroxydeoxyeucommil641677.1	-7.035	188.223	4	6.8	-0.474	68.597	0
325	12S,13S-dihydroxylabda-8(17),14-dien-19-oic acid	12S,13S-dihydroxylabda-8(17),14-dien-19-oic acid.1	-7.034	336.47	3	4.45	3.805	89.472	0
326	4072580	ISOMAHANIMBINE.1	-7.027	331.457	1	0.75	6.067	100	1
327	4072580	MAHANIMBICINE.1	-7.027	331.457	1	0.75	6.067	100	1
328	8973	3-O-Methyl-D-glucose.1	-7.019	194.184	4	10.5	-1.858	52.564	0
329	442670	cajanol442670.1	-7.017	316.31	1	4.75	2.55	91.591	0
330	arthrobotrisin A	arthrobotrisin A.1	-7.013	394.507	4	9.5	2.331	87.3	0
331	5472480	dorsmaninA5472480.1	-7.01	324.376	1	3.25	4.116	100	0
332	53318772	(1R,2E,4R,7E,10S,11S,12R)-10-acetoxy-18-hydroxy-2,7-dolabelladiene.1	-7.009	348.525	1	2.75	4.919	100	0
333	morindone	morindone.1	-7.006	270.241	1	4.25	1.344	71.791	0
334	5281708	Daidzein.1	-6.998	254.242	2	4	1.723	83.52	0
335	5281708	daidzein5281708.1	-6.998	254.242	2	4	1.723	83.52	0
336	5280537	moupinamide.1	-6.995	313.352	3	4.75	2.891	89.973	0
337	5280537	A.65	-6.995	313.352	3	4.75	2.891	89.973	0
338	3050416	galanal A.1	-6.992	318.455	0	4.7	2.654	88.16	0
339	3220	emodin3220.1	-6.975	270.241	1	4.25	1.235	68.338	0
340	53318772	(1R,2E,4R,7E,10S,11S,12R)-10-acetoxy-18-hydroxy-2,7-dolabelladiene.1	-6.969	348.525	1	2.75	5	100	0
341	181681	medioresinol.1	-6.967	388.416	2	7.15	2.967	100	0
342	332425	#NAME?	-6.967	388.416	2	7.15	2.967	100	0
343	18-hydroxymanool	18-hydroxymanool.1	-6.965	306.487	2	2.45	4.273	100	0
344	108065	Proanthocyanidin.1	-6.962	592.555	9	10.9	1.175	8.591	3
345	25245691	miraxanthinV25245691.1	-6.961	346.339	5	8	1.134	26.181	0
346	213821	entry.1	-6.959	306.444	1	3.5	4.857	100	0
347	schisanwilsonene A	schisanwilsonene A.1	-6.948	238.369	2	2.45	2.958	100	0
348	6-gingerdione	6-gingerdione.1	-6.948	292.374	1	5.5	3.065	96.616	0
349	null	1-(5-methyl-2-propan-2-ylcyclohexyl)oxy-3-(1-phenylethylamino)-2-propanol.1	-6.942	333.513	2	4.9	4.161	100	0
350	10566563	kisasagenolB10566563.1	-6.941	306.315	3	6.9	1.165	74.139	0
351	6442612	10shogaol.1	-6.926	332.482	1	3.5	5.397	100	1
352	5318484	AndrographidineC.1	-6.924	460.437	4	13.25	0.784	66.763	0
353	22462935	1_6cyclodecadine1_ methyl05methylene_8methylethye.1	-6.919	286.373	1	1.7	4.927	100	0
354	10429233	Dihydrocurcumin.1	-6.919	370.401	2	7	2.834	88.835	0
355	385691782	(2R)-2-acetamido-3-(3,7,11,15-tetramethylhexadeca-2,6,10,14-tetraenylthio)propanoic acid.1	-6.91	435.664	1.25	4.25	7.038	90.286	1
356	71444088	9-Hexadecenoic acid, 16-(acetyloxy)-, methyl ester, (E)-.1	-6.9	326.475	0	4	5.331	95.149	1
357	9794897	4-shogaol.1	-6.897	248.321	1	3.5	3.272	100	0
358	mabuprofen	mabuprofen.1	-6.895	249.352	2	4.2	2.215	94.383	0
359	10805619	kisasagenolA10805619.1	-6.881	320.298	3	9.15	0.135	60.902	0
360	10566563	kisasagenolB10566563.1	-6.869	306.315	3	6.9	1.157	74.642	0
361	cyclooctatin	cyclooctatin.1	-6.865	322.487	3	4.15	3.239	100	0
362	2889	Curcumin.1	-6.852	368.385	2	4.75	3.55	88.106	0
363	9415	Monocrotaline.1	-6.851	325.361	1	6.5	1.58	79.869	0
364	Velatumin	Velatumin.1	-6.848	280.32	3	7.6	0.373	73.607	0
365	null	1-[(6,6-dimethyl-4-bicyclo[3.1.1]hept-3-enyl)methoxy]-3-(1-methyl-3,4-dihydro-1H-pyrrolo[1,2-a]pyrazin-2-yl)-2-propanol.1	-6.848	344.496	1	5.4	4.042	100	0
366	122206356	tinosporinB.1	-6.846	374.39	1	7.95	1.491	83.914	0
367	6537099	Aurone.1	-6.838	222.243	0	2.5	3.261	100	0
368	5281611	Deoxykaempferol_CID_5281611.1	-6.837	270.241	3	4.75	1.136	71.739	0
369	8447	benzothiazole.1	-6.835	332.471	0	3	4.785	100	0
370	5320399	Skullcapflavone.1	-6.832	314.294	1	4.5	2.74	94.365	0
371	5281601	Apigenin-4, 7-dimethyl ether.1	-6.832	298.295	0	3.75	3.168	100	0
372	5281601	Apigenin 7,4'-dimethyl ether.1	-6.832	298.295	0	3.75	3.168	100	0
373	5281601	Apigenin7_4dimethylether.1	-6.832	298.295	0	3.75	3.168	100	0
374	5281601	apigenin 7 4 dimethyl ether.1	-6.832	298.295	0	3.75	3.168	100	0
375	Ailanthone	Ailanthone.1	-6.831	376.405	3	9.9	0.347	69.494	0
376	Acutilol A	Acutilol A.1	-6.827	304.472	1	3.7	4.41	100	0
377	11551959	cannabitriol.1	-6.821	346.466	3	3.95	3.895	100	0
378	101716226	(2E,4E,6E,8E,10E)-11-[(4R)-4-hydroxy-2,6,6-trimethylcyclohexen-1-yl]-5,9-dimethylundeca-2,4,6,8,10-pentaenal.1	-6.812	326.478	1	3.7	4.73	100	0
379	51683	AJC Swainsonine.1	-6.812	173.211	3	7.1	-1.026	59.47	0
380	Lyngbyatoxin	Lyngbyatoxin.1	-6.81	437.624	3	5.2	4.845	100	0
381	14863475	cheloninB.1	-6.81	389.291	3	3.95	3.861	96.171	0
382	6508	Quinic acid.1	-6.807	192.168	5	7.85	-1.225	39.201	0
383	2948	damnacanthal2948.1	-6.804	282.252	0	6.5	0.546	70.356	0
384	159287	Malvidin.1	-6.787
385	127035633	guignardone N.1	-6.785	324.373	3	7.65	1.108	80.1	0
386	44445519	2hydroxy3hydroxymethylanthraquinone.1	-6.782	254.242	2	6.45	0.534	70.028	0
387	168115	10-gingerol.1	-6.772	350.497	1	4.2	5.25	100	1
388	campesterol	campesterol.1	-6.769	400.687	1	1.7	7.229	100	1
389	91588	salsolinol.1	-6.769	179.218	3	3	0.324	67.885	0
390	11066	8-oxyberberine.1	-6.761	351.358	0	6	2.923	100	0
391	11066	A.4	-6.761	351.358	0	6	2.923	100	0
392	11066	A.76	-6.761	351.358	0	6	2.923	100	0
393	11066	oxyberberine.1	-6.761	351.358	0	6	2.923	100	0
394	2141991	N-(2-Hydroxyethyl)-N-methyl-9-oxofluorene-2-carboxamide.1	-6.759	281.31	1	6.7	2.269	90.589	0
395	3064037	2,2-benzylidenebis.1	-6.757	345.224	2	1.5	5.198	100	1
396	ballotenic acid	ballotenic acid.1	-6.746	334.455	1	5	3.504	84.45	0
397	10143	isocorydine.1	-6.742	341.406	1	5	3.141	100	0
398	10143	A.53	-6.742	341.406	1	5	3.141	100	0
399	2752274	AJC N-methylcoclaurine.1	-6.736	299.369	2	4.25	2.501	83.25	0
400	6442560	8-shogaol.1	-6.724	304.428	1	3.5	4.795	100	0
401	73571	sakuranetin.1	-6.717	286.284	1	4	2.42	88.366	0
402	73571	Akuranetin.1	-6.717	286.284	1	4	2.42	88.366	0
403	5280961	Genistein.1	-6.715	270.241	2	3.75	1.621	76.448	0
404	5280961	genistein5280961.1	-6.715	270.241	2	3.75	1.621	76.448	0
405	5280442	Acacetin.1	-6.711	284.268	1	3.75	2.477	87.764	0
406	157209	AJC Anomuricine.1	-6.707	329.395	2	4.5	3.267	100	0
407	ballodiolic acid	ballodiolic acid.1	-6.701	338.486	3	5.4	3.157	76.068	0
408	Debneyol	Debneyol.1	-6.692	238.369	2	2.45	2.963	100	0
409	viguilenin	viguilenin.1	-6.691	382.453	2	8.2	2.277	92.832	0
410	179375	Vernodalin.1	-6.685	360.363	0	8.7	0.978	69.233	0
411	179375	vernodalinol.1	-6.685	360.363	0	8.7	0.978	69.233	0
412	glibornuride	glibornuride.1	-6.678	366.474	2	5.2	2.579	84.359	0
413	2889	Curcumin.1	-6.675	368.385	2	7	2.782	86.058	0
414	644019	cannabidiol.1	-6.674	314.467	2	1.5	5.361	100	1
415	76685109	suaveolic acid.1	-6.669	320.471	2	3.7	4.013	91.875	0
416	5468749	Kaempferol-3,7,4,-trimethyl ether.1	-6.668	328.321	0	4.5	3.294	100	0
417	1, 4dihydroxy7methoxyxanthone	1, 4dihydroxy7methoxyxanthone.1	-6.666	258.23	1	3.75	1.866	85.841	0
418	2889	Curcumin.1	-6.656	368.385	2	7	2.839	83.331	0
419	160487	AJC Coclaurine.1	-6.653	285.342	3	3.75	2.25	83.583	0
420	101783046	1,3,6,8-tetrahydroxy-2,5-dimethoxyxanthone.1	-6.649	320.255	2	5	1.39	72.615	0
421	31211	zingerone.1	-6.645	194.23	1	3.5	1.861	95.685	0
422	31211	zingerone31211.1	-6.645	194.23	1	3.5	1.861	95.685	0
423	94378	paradol.1	-6.644	278.391	1	3.5	4.152	100	0
424	94378	paradol94378.1	-6.644	278.391	1	3.5	4.152	100	0
425	443229	Carfentrazone.1	-6.643	384.142	1	5	3.829	85.817	0
426	Sclerosporin	Sclerosporin.1	-6.638	234.338	1	2	3.653	92.847	0
427	51683	AJC Swainsonine.1	-6.635	173.211	3	7.1	-1.083	58.986	0
428	157209	AJC Anomuricine.1	-6.634	329.395	2	4.5	3.287	100	0
429	29435	AJC DNJ.1	-6.63	163.173	5	8.3	-2.224	39.796	0
430	25774982	IJMS ASIMILOBINE.1	-6.622	267.327	2	3	2.707	92.711	0
431	25774982	AJC Asimilobine.1	-6.622	267.327	2	3	2.707	92.711	0
432	440904	elymoclavine.1	-6.614	254.331	2	3.7	2.046	84.864	0
433	36689305	MAHANINE.1	-6.609	347.456	2	1.5	5.44	100	1
434	99899	Ngaione.1	-6.609	250.337	0	3.25	3.667	100	0
435	rubiadin	rubiadin.1	-6.605	254.242	1	4.5	1.435	79.124	0
436	14999388	gingerdione14999388.1	-6.604	346.466	1	5.5	4.197	100	0
437	14999388	entry.1	-6.604	346.466	1	5.5	4.197	100	0
		The 5 Hit compounds
